# Supplementary material for: Autonomous and policy-induced behavior change during the COVID-19 pandemic: Towards understanding and modeling the interplay of behavioral adaptation
Source: PLoS One. 2024 May 2;19(5):e0296145. doi: 10.1371/journal.pone.0296145 (PMC11065316; doi:10.1371/journal.pone.0296145)
Supplement: S1 Data — (ZIP) [file pone.0296145.s005.zip]

Archive with 17 entries (16 files):
- Fig2_subfigs/
- Fig2_subfigs/Fig2_11.png
- Fig2_subfigs/Fig2_10.png
- Fig2_subfigs/Fig2_12.png
- Fig2_subfigs/Fig2_13.png
- Fig2_subfigs/Fig2_16.png
- Fig2_subfigs/Fig2_14.png
- Fig2_subfigs/Fig2_15.png
- Fig2_subfigs/Fig2_6.png
- Fig2_subfigs/Fig2_7.png
- Fig2_subfigs/Fig2_5.png
- Fig2_subfigs/Fig2_4.png
- Fig2_subfigs/Fig2_1.png
- Fig2_subfigs/Fig2_3.png
- Fig2_subfigs/Fig2_2.png
- Fig2_subfigs/Fig2_9.png
- Fig2_subfigs/Fig2_8.png
