# Supplementary material for: Autonomous and policy-induced behavior change during the COVID-19 pandemic: Towards understanding and modeling the interplay of behavioral adaptation
Source: PLoS One. 2024 May 2;19(5):e0296145. doi: 10.1371/journal.pone.0296145 (PMC11065316; doi:10.1371/journal.pone.0296145)
Supplement: S2 Data — (ZIP) [file pone.0296145.s006.zip]

Archive with 13 entries (12 files):
- Fig4_subfigs/
- Fig4_subfigs/fig4_12.png
- Fig4_subfigs/fig4_1.png
- Fig4_subfigs/fig4_3.png
- Fig4_subfigs/fig4_10.png
- Fig4_subfigs/fig4_11.png
- Fig4_subfigs/fig4_2.png
- Fig4_subfigs/fig4_6.png
- Fig4_subfigs/fig4_7.png
- Fig4_subfigs/fig4_5.png
- Fig4_subfigs/fig4_4.png
- Fig4_subfigs/fig4_9.png
- Fig4_subfigs/fig4_8.png
